# Supplementary material for: ﻿Multi-origin analysis of the traditional Chinese medicine Leiwan
Source: MycoKeys. 2025 Nov 26;125:325–45. doi: 10.3897/mycokeys.125.164001 (PMC12676576; doi:10.3897/mycokeys.125.164001)
Supplement: XML Treatment for Gerronema brunneosquamulosum [file mycokeys.125.164001-treatment1.xml]

<!DOCTYPE tp:taxon-treatment
  PUBLIC "-//TaxonX//DTD Taxonomic Treatment Publishing DTD v0 20100105//EN" "tax-treatment-NSO.dtd">
<tp:taxon-treatment xmlns:tp="http://www.plazi.org/taxpub"><tp:treatment-meta><kwd-group><label>Taxon classification</label><kwd>
                <named-content content-type="kingdom">Fungi</named-content>
              </kwd><kwd>
                <named-content content-type="order">Agaricales</named-content>
              </kwd><kwd>
                <named-content content-type="family">Porotheleaceae</named-content>
              </kwd></kwd-group><mixed-citation publication-type="journal"><person-group><name><surname>Zhang</surname><given-names>Wen-Hao</given-names></name><name><surname>Zhang</surname><given-names>Guo-Li</given-names></name><name><surname>Lei</surname><given-names>Han-Chi</given-names></name><name><surname>Xu</surname><given-names>Chang</given-names></name><name><surname>Li</surname><given-names>Jia</given-names></name><name><surname>Xia</surname><given-names>Xing</given-names></name><name><surname>Jiang</surname><given-names>Shuai</given-names></name><name><surname>Li</surname><given-names>Na</given-names></name><name><surname>Tang</surname><given-names>Li-Ping</given-names></name></person-group><article-title>﻿Multi-origin analysis of the traditional Chinese medicine Leiwan</article-title><source>MycoKeys</source><day>26</day><month>11</month><year>2025</year><volume>125</volume><fpage>325</fpage><lpage>345</lpage><pub-id pub-id-type="doi">10.3897/mycokeys.125.164001</pub-id></mixed-citation></tp:treatment-meta><tp:nomenclature><label>﻿</label><tp:taxon-name><object-id xmlns:xlink="http://www.w3.org/1999/xlink" content-type="arpha" xlink:type="simple">4AA1C54C-94C5-50FA-943F-8B2FC3B074BB</object-id>
              <tp:taxon-name-part taxon-name-part-type="genus" reg="Gerronema">Gerronema</tp:taxon-name-part>
              <tp:taxon-name-part taxon-name-part-type="species" reg="brunneosquamulosum">brunneosquamulosum</tp:taxon-name-part>
            </tp:taxon-name><tp:taxon-authority>Q. Na &amp; Y.P. Ge, MycoKeys 105: 49 (2024-04-25)</tp:taxon-authority><xref ref-type="fig" rid="F3">Figs 3</xref><xref ref-type="fig" rid="F5">, 5</xref><xref ref-type="fig" rid="F7">, 7D Chinese name: 雷丸老伞</xref></tp:nomenclature><tp:treatment-sec sec-type="Synonym" id="SECID0EUMBI"><title>Synonym.</title><p><italic><tp:taxon-name><tp:taxon-name-part taxon-name-part-type="genus" reg="Gerronema">Gerronema</tp:taxon-name-part> <tp:taxon-name-part taxon-name-part-type="species" reg="lapidescens">lapidescens</tp:taxon-name-part></tp:taxon-name></italic> (Horan.) Ming Zhang &amp; W.X. Zhang, Acta Edulis <tp:taxon-name><tp:taxon-name-part taxon-name-part-type="kingdom">Fungi</tp:taxon-name-part></tp:taxon-name> 31: 90 (2024-06-15), syn. nov.</p></tp:treatment-sec><tp:treatment-sec sec-type="remarks" id="SECID0EKNBI"><title>Remark.</title><p>The following description draws mainly from <xref ref-type="bibr" rid="B36">Na et al. (2024)</xref> and <xref ref-type="bibr" rid="B62">Zhang et al. (2024b)</xref>, supplemented by our field observations and covers macro-morphology, growth habit, geographical distribution and micromorphological characteristics.</p></tp:treatment-sec><tp:treatment-sec sec-type="description" id="SECID0EYNBI"><title>Description.</title><p><bold><italic>Basidiomata</italic></bold> small to medium-sized, with a flexible texture. <bold><italic>Pileus</italic></bold> 2–6 cm diam., cup- or funnel-shaped, slightly depressed at centre when young, gradually becoming funnel-shaped with growth; initially dark brown (4F5–4F6), becoming progressively lighter with development, transitioning to dark grey-brown (4E5–4E6) and pale grey-brown (2C2) towards the margin; edge paler, greyish-white (2B2), with radial striations or small squamules; surface dry. <bold><italic>Context</italic></bold> thin, fragile, yellowish-white (1A2). <bold><italic>Lamellae</italic></bold> decurrent, creamy-white, with the same colour on both surfaces and edges, 30–40 pieces of complete lamellae per pileus. <bold><italic>Stipe</italic></bold> 1.5–4.5 × 0.1–0.4 cm, central, cylindrical, hollow; surface initially pale white (1A1), developing sparse grey (1B1) scales with age, predominantly scattered along entire stipe; base turning yellow-brown (1B4) at maturity, slightly swollen. <bold><italic>Odour and taste</italic></bold> indistinct. The cultured mycelium of <italic><tp:taxon-name><tp:taxon-name-part taxon-name-part-type="genus" reg="Gerronema">G.</tp:taxon-name-part> <tp:taxon-name-part taxon-name-part-type="species" reg="brunneosquamulosum">brunneosquamulosum</tp:taxon-name-part></tp:taxon-name></italic> grows prostrately on the surface of the medium, exhibiting a concentric zonation pattern with radially extending hyphae. The colony margin is smooth and well-defined.</p><fig id="F3" position="float" orientation="portrait"><object-id xmlns:xlink="http://www.w3.org/1999/xlink" content-type="doi" xlink:type="simple">10.3897/mycokeys.125.164001.figure3</object-id><object-id xmlns:xlink="http://www.w3.org/1999/xlink" content-type="arpha" xlink:type="simple">288F0625-7085-55D2-89B8-E03D86F8785D</object-id><label>Figure 3.</label><caption><p>Mycelia, fresh basidiomata and sclerotium of <italic><tp:taxon-name><tp:taxon-name-part taxon-name-part-type="genus" reg="Gerronema">Gerronema</tp:taxon-name-part> <tp:taxon-name-part taxon-name-part-type="species" reg="brunneosquamulosum">brunneosquamulosum</tp:taxon-name-part></tp:taxon-name></italic>. <bold>A.</bold> Stage of mycelial development; <bold>B–H.</bold> Fruiting body formation and morphological characteristics of <italic><tp:taxon-name><tp:taxon-name-part taxon-name-part-type="genus" reg="Gerronema">G.</tp:taxon-name-part> <tp:taxon-name-part taxon-name-part-type="species" reg="brunneosquamulosum">brunneosquamulosum</tp:taxon-name-part></tp:taxon-name></italic>; <bold>I.</bold> Sclerotium. (<bold>A</bold> from SCHJI, <bold>B</bold> from CQNC; <bold>C</bold> from LWBZ; <bold>D</bold> from LWBZ; <bold>E</bold> from <abbrev xmlns:xlink="http://www.w3.org/1999/xlink" content-type="institution" xlink:title="Mycological Herbarium of Kunming Medical University" id="ABBRID0EUQBI" xlink:type="simple">MHKMU</abbrev> DQ-063; <bold>F</bold> from CQNC; <bold>G</bold> from <abbrev xmlns:xlink="http://www.w3.org/1999/xlink" content-type="institution" xlink:title="Mycological Herbarium of Kunming Medical University" id="ABBRID0E4QBI" xlink:type="simple">MHKMU</abbrev> SLJ-213, holotype; <bold>H</bold> from CQNC; <bold>I</bold> from <abbrev xmlns:xlink="http://www.w3.org/1999/xlink" content-type="institution" xlink:title="Mycological Herbarium of Kunming Medical University" id="ABBRID0EGRBI" xlink:type="simple">MHKMU</abbrev> ZWH-840). Scale bars: 1 cm (<bold>A–I</bold>).</p></caption><graphic xmlns:xlink="http://www.w3.org/1999/xlink" xlink:href="mycokeys-125-325-g003.jpg" position="float" orientation="portrait" xlink:type="simple" id="oo_1478617.jpg"><uri content-type="original_file" xlink:type="simple">https://binary.pensoft.net/fig/1478617</uri></graphic></fig><p><bold><italic>Basidiospores</italic></bold> [40/2/2] 6.0–8.0 (9.0) × 4.0–5.0 μm (Q = 1.4–2.0, Q<sub>m</sub> = 1.63 ± 0.2), inamyloid, ellipsoid to elongate-ellipsoid. <bold><italic>Basidia</italic></bold> 25–40 × 6–9 μm, clavate, 4-spored, occasionally 2-spored; sterigmata up to 5 μm long. <bold><italic>Cheilocystidia</italic></bold> clavate, 18–35 × 4–6 μm and thin-walled. <bold><italic>Pleurocystidia</italic></bold> absent. <bold><italic>Lamellar trama</italic></bold> subregular; hyphae 2–12.5 μm wide, thin-walled and hyaline. <bold><italic>Pileipellis</italic></bold> a cutis; hyphae 2–7 μm wide, light yellow to yellow (1A6–1B6); terminal elements 25–75 × 8–15 μm, clavate, sometimes with sparse coarse excrescences and light yellowish-brown to yellowish-brown (1A5–1B5) pigment in <abbrev xmlns:xlink="http://www.w3.org/1999/xlink" xlink:title="5% potassium hydroxide" id="ABBRID0EKSBI" xlink:type="simple">KOH</abbrev>. <bold><italic>Pileus trama</italic></bold> subregular, sarcodimitic, sometimes containing dark brown (1C4–1C5) hyphae. <bold><italic>Stipitipellis</italic></bold> composed of hyphae 2–10 μm wide, hyaline, smooth. <bold><italic>Caulocystidia</italic></bold> 27–55 × 6–12 μm, clavate, thin-walled; light yellowish-brown (2A7–2A5) pigment in <abbrev xmlns:xlink="http://www.w3.org/1999/xlink" xlink:title="5% potassium hydroxide" id="ABBRID0EXSBI" xlink:type="simple">KOH</abbrev>. <bold><italic>Clamp connections</italic></bold> present in all tissues.</p><p><bold><italic>Sclerotia</italic></bold> 0.8–3.5 cm diam., elliptical to irregularly globose; peridium thin, brown (2D8–2E8), fissured when fresh, drying dark brown (2E7–2F7) to black, fissures deepened, texture slightly wrinkled. Internal structure dense, firm, hard, often exhibiting white marble-like veins; cut surface showing intertwined wax-yellow (2A2) and milky-white (1A1) striations; comprising irregularly shaped translucent compartments, 1–2 mm wide, separated by white septa; compartments near the outer layer of the sclerotium are typically smaller. <bold><italic>Odour</italic></bold> indistinct. <bold><italic>Rhizomorphs</italic></bold> brown (2D8) to dark brown (2E7), arising from sclerotia, with vessel hyphae facilitating long-distance translocation of water and nutrients, caducous upon drying. <bold><italic>Sclerotial context</italic></bold> primarily composed of compact thick-walled hyphae and viscous substances, hyphae 2–6 μm wide, thick-walled, 1 μm thick, hyaline. <bold><italic>Clamp connections</italic></bold> present, rare. <bold><italic>Sclerotial rind</italic></bold> with yellowish-brown (2B5–2C5) pigment in <abbrev xmlns:xlink="http://www.w3.org/1999/xlink" xlink:title="5% potassium hydroxide" id="ABBRID0EZUBI" xlink:type="simple">KOH</abbrev>.</p></tp:treatment-sec><tp:treatment-sec sec-type="Habit and habitat" id="SECID0E4UBI"><title>Habit and habitat.</title><p>Gregarious on decayed wood in broad-leaved forests dominated by <italic><tp:taxon-name><tp:taxon-name-part taxon-name-part-type="genus" reg="Cyclobalanopsis">Cyclobalanopsis</tp:taxon-name-part> <tp:taxon-name-part taxon-name-part-type="species" reg="glauca">glauca</tp:taxon-name-part></tp:taxon-name></italic> (Thunb.) Oerst. and <italic><tp:taxon-name><tp:taxon-name-part taxon-name-part-type="genus" reg="Castanopsis">Castanopsis</tp:taxon-name-part> <tp:taxon-name-part taxon-name-part-type="species" reg="eyrei">eyrei</tp:taxon-name-part></tp:taxon-name></italic> (Champ.) Tutch. (<tp:taxon-name><tp:taxon-name-part taxon-name-part-type="family">Fagaceae</tp:taxon-name-part></tp:taxon-name>) or at the bases of bamboo.</p></tp:treatment-sec><tp:treatment-sec sec-type="distribution" id="SECID0E5VBI"><title>Distribution.</title><p>Known to be primarily in the regions southern of the Yangtze River in China: Anhui, Chongqing, Fujian, Guangdong, Guangxi, Guizhou, Hainan, Sichuan, Yunnan and Zhejiang.</p></tp:treatment-sec><tp:treatment-sec sec-type="material" id="SECID0EDWBI"><title>Materials examined.</title><p>China: Anhui Province: Shitai Prefecture (石台县), Xianyu Town (仙寓镇), Yuantou Village (源头村), <named-content xmlns:xlink="http://www.w3.org/1999/xlink" content-type="dwc:verbatimCoordinates" xlink:type="simple"><named-content content-type="geo-json" specific-use="{&#34;type&#34;:&#34;Point&#34;,&#34;coordinates&#34;:[117.289722,30.061667]}" id="NCID0EMWBI" xlink:type="simple">30°3'42"N, 117°17'23"E</named-content></named-content>, elev. 204 m, 1 July 2022, Lin-Jie Su (<abbrev xmlns:xlink="http://www.w3.org/1999/xlink" content-type="institution" xlink:title="Mycological Herbarium of Kunming Medical University" id="ABBRID0ERWBI" xlink:type="simple">MHKMU</abbrev> SLJ-213); Shitai Prefecture (石台县), Qidu Town (七都镇), Huanghe Village (黄河村), <named-content xmlns:xlink="http://www.w3.org/1999/xlink" content-type="dwc:verbatimCoordinates" xlink:type="simple"><named-content content-type="geo-json" specific-use="{&#34;type&#34;:&#34;Point&#34;,&#34;coordinates&#34;:[117.831111,30.206111]}" id="NCID0EZWBI" xlink:type="simple">30°12'22"N, 117°49'52"E</named-content></named-content>, elev. 284 m, 2 August 2022, Qin Deng (<abbrev xmlns:xlink="http://www.w3.org/1999/xlink" content-type="institution" xlink:title="Mycological Herbarium of Kunming Medical University" id="ABBRID0E5WBI" xlink:type="simple">MHKMU</abbrev> DQ-063). Chongqing Province: Nanchuan District (南川区), elev. about 800 m, 8 August 2019, CQNC; Nanchuan District, elev. about 800 m, 2 August 2020, LWBZ; Wulong District (武隆区), elev. about 1,000 m, 2 August 2018, CQWL. Guangxi Province: Duan County (都安县) Longwan Town (龙湾乡), elev. about 400 m, 8 March 2022, Wen-Hao Zhang (<abbrev xmlns:xlink="http://www.w3.org/1999/xlink" content-type="institution" xlink:title="Mycological Herbarium of Kunming Medical University" id="ABBRID0EDXBI" xlink:type="simple">MHKMU</abbrev> ZWH-839-1). Guizhou Province: 8 March 2022, Wen-Hao Zhang (<abbrev xmlns:xlink="http://www.w3.org/1999/xlink" content-type="institution" xlink:title="Mycological Herbarium of Kunming Medical University" id="ABBRID0EIXBI" xlink:type="simple">MHKMU</abbrev> ZWH-838); Daozhen Prefecture (道真县), elev. 2 August 2020, GZDZ. Hainan Province: <named-content xmlns:xlink="http://www.w3.org/1999/xlink" content-type="dwc:verbatimCoordinates" xlink:type="simple"><named-content content-type="geo-json" specific-use="{&#34;type&#34;:&#34;Point&#34;,&#34;coordinates&#34;:[101.032500,22.859722]}" id="NCID0EQXBI" xlink:type="simple">22°51'35"N, 101°1'57"E</named-content></named-content>, elev. 1878 m, 18 September 2020, Cai-Rui Fu (<abbrev xmlns:xlink="http://www.w3.org/1999/xlink" content-type="institution" xlink:title="Mycological Herbarium of Kunming Medical University" id="ABBRID0EVXBI" xlink:type="simple">MHKMU</abbrev> FCR-001). Sichuan Province: 5 April 2022, Wen-Hao Zhang (<abbrev xmlns:xlink="http://www.w3.org/1999/xlink" content-type="institution" xlink:title="Mycological Herbarium of Kunming Medical University" id="ABBRID0E1XBI" xlink:type="simple">MHKMU</abbrev> WH Zhang 840); Hejiang Prefecture (合江县) elev. 300-500 m, 11 October 2019, SCHJI and SCHJII. Yunnan Province: Lancang Lahu Autonomous County (澜沧拉祜族自治县), 21 July 2021, Li-Ping Tang (<abbrev xmlns:xlink="http://www.w3.org/1999/xlink" content-type="institution" xlink:title="Mycological Herbarium of Kunming Medical University" id="ABBRID0E6XBI" xlink:type="simple">MHKMU</abbrev> TLP-3572) and Li-Ping Tang (<abbrev xmlns:xlink="http://www.w3.org/1999/xlink" content-type="institution" xlink:title="Mycological Herbarium of Kunming Medical University" id="ABBRID0EEYBI" xlink:type="simple">MHKMU</abbrev> TLP-3573).</p></tp:treatment-sec><tp:treatment-sec sec-type="notes" id="SECID0EJYBI"><title>Notes.</title><p><italic><tp:taxon-name><tp:taxon-name-part taxon-name-part-type="genus" reg="Gerronema">Gerronema</tp:taxon-name-part> <tp:taxon-name-part taxon-name-part-type="species" reg="brunneosquamulosum">brunneosquamulosum</tp:taxon-name-part></tp:taxon-name></italic> was originally described by <xref ref-type="bibr" rid="B36">Na et al. (2024)</xref> from Zhejiang Province, China and is characterised by a brownish pileus with radial striations and small squamules, elongate basidiospores (Q<sub>m</sub> = 1.73) and the presence of clamp connections across all tissues. Notably, the original description did not document sclerotial formation. In contrast, <italic><tp:taxon-name><tp:taxon-name-part taxon-name-part-type="genus" reg="Gerronema">G.</tp:taxon-name-part> <tp:taxon-name-part taxon-name-part-type="species" reg="lapidescens">lapidescens</tp:taxon-name-part></tp:taxon-name></italic> was described by <xref ref-type="bibr" rid="B62">Zhang et al. (2024b)</xref> from Guangdong Province following isolation from Leiwan sclerotia, with detailed morphological descriptions of the sclerotia provided. In our study, we present a more comprehensive morphological characterisation and demonstrate that all diagnostic features of <italic><tp:taxon-name><tp:taxon-name-part taxon-name-part-type="genus" reg="Gerronema">G.</tp:taxon-name-part> <tp:taxon-name-part taxon-name-part-type="species" reg="brunneosquamulosum">brunneosquamulosum</tp:taxon-name-part></tp:taxon-name></italic> align with those of <italic><tp:taxon-name><tp:taxon-name-part taxon-name-part-type="genus" reg="Gerronema">G.</tp:taxon-name-part> <tp:taxon-name-part taxon-name-part-type="species" reg="lapidescens">lapidescens</tp:taxon-name-part></tp:taxon-name></italic>.</p><p>Furthermore, phylogenetic analyses, based on ITS and nrLSU sequences, reveal that <italic><tp:taxon-name><tp:taxon-name-part taxon-name-part-type="genus" reg="Gerronema">G.</tp:taxon-name-part> <tp:taxon-name-part taxon-name-part-type="species" reg="brunneosquamulosum">brunneosquamulosum</tp:taxon-name-part></tp:taxon-name></italic> and <italic><tp:taxon-name><tp:taxon-name-part taxon-name-part-type="genus" reg="Gerronema">G.</tp:taxon-name-part> <tp:taxon-name-part taxon-name-part-type="species" reg="lapidescens">lapidescens</tp:taxon-name-part></tp:taxon-name></italic> form a highly supported monophyletic clade (see Fig. <xref ref-type="fig" rid="F1">1</xref>), with negligible genetic divergence — exhibiting only 0–2 bp differences across both the ITS (600 bp) and nrLSU (800 bp) regions. Based on this integrated re-evaluation of morphological and phylogenetic evidence, we conclude that <italic><tp:taxon-name><tp:taxon-name-part taxon-name-part-type="genus" reg="Gerronema">G.</tp:taxon-name-part> <tp:taxon-name-part taxon-name-part-type="species" reg="lapidescens">lapidescens</tp:taxon-name-part></tp:taxon-name></italic> and <italic><tp:taxon-name><tp:taxon-name-part taxon-name-part-type="genus" reg="Gerronema">G.</tp:taxon-name-part> <tp:taxon-name-part taxon-name-part-type="species" reg="brunneosquamulosum">brunneosquamulosum</tp:taxon-name-part></tp:taxon-name></italic> are conspecific. In accordance with Article 11 of the International Code of Nomenclature for <tp:taxon-name><tp:taxon-name-part taxon-name-part-type="above-family">Algae</tp:taxon-name-part></tp:taxon-name>, <tp:taxon-name><tp:taxon-name-part taxon-name-part-type="kingdom">Fungi</tp:taxon-name-part></tp:taxon-name> and Plants (ICN; Melbourne Code; <xref ref-type="bibr" rid="B32">McNeill et al. (2012)</xref>), which stipulates nomenclatural priority for the earliest validly published name amongst competing synonyms at the species rank, <italic><tp:taxon-name><tp:taxon-name-part taxon-name-part-type="genus" reg="Gerronema">G.</tp:taxon-name-part> <tp:taxon-name-part taxon-name-part-type="species" reg="brunneosquamulosum">brunneosquamulosum</tp:taxon-name-part></tp:taxon-name></italic> is hereby recognised as the correct name and <italic><tp:taxon-name><tp:taxon-name-part taxon-name-part-type="genus" reg="Gerronema">G.</tp:taxon-name-part> <tp:taxon-name-part taxon-name-part-type="species" reg="lapidescens">lapidescens</tp:taxon-name-part></tp:taxon-name></italic> is treated as its later synonym. This study supplements the original description by providing comprehensive morphological data for <italic><tp:taxon-name><tp:taxon-name-part taxon-name-part-type="genus" reg="Gerronema">G.</tp:taxon-name-part> <tp:taxon-name-part taxon-name-part-type="species" reg="lapidescens">lapidescens</tp:taxon-name-part></tp:taxon-name></italic> (= <italic><tp:taxon-name><tp:taxon-name-part taxon-name-part-type="genus" reg="Gerronema">G.</tp:taxon-name-part> <tp:taxon-name-part taxon-name-part-type="species" reg="brunneosquamulosum">brunneosquamulosum</tp:taxon-name-part></tp:taxon-name></italic>) across all developmental stages, integrating field observations with findings from artificial cultivation.</p><p><italic><tp:taxon-name><tp:taxon-name-part taxon-name-part-type="genus" reg="Gerronema">Gerronema</tp:taxon-name-part> <tp:taxon-name-part taxon-name-part-type="species" reg="brunneosquamulosum">brunneosquamulosum</tp:taxon-name-part></tp:taxon-name></italic> is morphologically similar to <italic><tp:taxon-name><tp:taxon-name-part taxon-name-part-type="genus" reg="Gerronema">G.</tp:taxon-name-part> <tp:taxon-name-part taxon-name-part-type="species" reg="zhujian">zhujian</tp:taxon-name-part></tp:taxon-name></italic> Q. Na, H. Zeng &amp; Y.P. Ge, as both species possess pilei with radial striations or minute scales. However, <italic><tp:taxon-name><tp:taxon-name-part taxon-name-part-type="genus" reg="Gerronema">G.</tp:taxon-name-part> <tp:taxon-name-part taxon-name-part-type="species" reg="zhujian">zhujian</tp:taxon-name-part></tp:taxon-name></italic> can be distinguished by its smaller basidiomata (0.8–1.8 cm in diameter) and narrower basidiospores (6.7–8.0 × 3.7–4.6 μm).</p><p>The comparisons between <italic><tp:taxon-name><tp:taxon-name-part taxon-name-part-type="genus" reg="Gerronema">G.</tp:taxon-name-part> <tp:taxon-name-part taxon-name-part-type="species" reg="brunneosquamulosum">brunneosquamulosum</tp:taxon-name-part></tp:taxon-name></italic> and the newly-proposed <italic><tp:taxon-name><tp:taxon-name-part taxon-name-part-type="genus" reg="Gerronema">G.</tp:taxon-name-part> <tp:taxon-name-part taxon-name-part-type="species" reg="sinense">sinense</tp:taxon-name-part></tp:taxon-name></italic> are given in the notes for the latter species.</p></tp:treatment-sec><tp:treatment-sec><!--Section generated to contain objects referenced in tp:taxon-treatment.--><fig id="F5" position="float" orientation="portrait"><object-id xmlns:xlink="http://www.w3.org/1999/xlink" content-type="doi" xlink:type="simple">10.3897/mycokeys.125.164001.figure5</object-id><object-id xmlns:xlink="http://www.w3.org/1999/xlink" content-type="arpha" xlink:type="simple">A652F173-F9AA-57C6-8E34-9C014A10ED49</object-id><label>Figure 5.</label><caption><p>Microscopic features of <italic><tp:taxon-name><tp:taxon-name-part taxon-name-part-type="genus" reg="Gerronema">Gerronema</tp:taxon-name-part> <tp:taxon-name-part taxon-name-part-type="species" reg="brunneosquamulosum">brunneosquamulosum</tp:taxon-name-part></tp:taxon-name></italic> (<abbrev xmlns:xlink="http://www.w3.org/1999/xlink" content-type="institution" xlink:title="Mycological Herbarium of Kunming Medical University" id="ABBRID0EVHCI" xlink:type="simple">MHKMU</abbrev> SLJ-213). <bold>A.</bold> Basidiospores; <bold>B.</bold> Basidia; <bold>C.</bold> cheilocystidia; <bold>D.</bold> pileipellis; <bold>E.</bold> Sclerotium hyphae; <bold>F.</bold> stipitipellis and caulocystidia. All structures were mounted in 5% <abbrev xmlns:xlink="http://www.w3.org/1999/xlink" xlink:title="5% potassium hydroxide" id="ABBRID0EGICI" xlink:type="simple">KOH</abbrev>. <bold>A–C</bold> were stained with 1% Congo Red. Scale bars: 10 μm (<bold>A–C</bold>); 20 μm (<bold>D–F</bold>).</p></caption><graphic xmlns:xlink="http://www.w3.org/1999/xlink" xlink:href="mycokeys-125-325-g005.jpg" position="float" orientation="portrait" xlink:type="simple" id="oo_1478619.jpg"><uri content-type="original_file" xlink:type="simple">https://binary.pensoft.net/fig/1478619</uri></graphic></fig><fig id="F7" position="float" orientation="portrait"><object-id xmlns:xlink="http://www.w3.org/1999/xlink" content-type="doi" xlink:type="simple">10.3897/mycokeys.125.164001.figure7</object-id><object-id xmlns:xlink="http://www.w3.org/1999/xlink" content-type="arpha" xlink:type="simple">C82B2A93-64A7-50C5-A2D5-ACC10464912B</object-id><label>Figure 7.</label><caption><p><bold>A–C</bold> Sclerotium and microscopic features of <italic><tp:taxon-name><tp:taxon-name-part taxon-name-part-type="genus" reg="Moniliophthora">Moniliophthora</tp:taxon-name-part> <tp:taxon-name-part taxon-name-part-type="species" reg="sclerotium">sclerotium</tp:taxon-name-part></tp:taxon-name></italic> (<abbrev xmlns:xlink="http://www.w3.org/1999/xlink" content-type="institution" xlink:title="Mycological Herbarium of Kunming Medical University" id="ABBRID0E4XCI" xlink:type="simple">MHKMU</abbrev> P28, holotype). <bold>D–F.</bold> Sclerotial rind (<bold>D.</bold><italic><tp:taxon-name><tp:taxon-name-part taxon-name-part-type="genus" reg="Gerronema">Gerronema</tp:taxon-name-part> <tp:taxon-name-part taxon-name-part-type="species" reg="brunneosquamulosum">brunneosquamulosum</tp:taxon-name-part></tp:taxon-name></italic>; <bold>E.</bold><italic><tp:taxon-name><tp:taxon-name-part taxon-name-part-type="genus" reg="Gerronema">Gerronema</tp:taxon-name-part> <tp:taxon-name-part taxon-name-part-type="species" reg="sinense">sinense</tp:taxon-name-part></tp:taxon-name></italic>; <bold>F.</bold><italic><tp:taxon-name><tp:taxon-name-part taxon-name-part-type="genus" reg="Moniliophthora">Moniliophthora</tp:taxon-name-part> <tp:taxon-name-part taxon-name-part-type="species" reg="sclerotium">sclerotium</tp:taxon-name-part></tp:taxon-name></italic>). Structures in <bold>B–F</bold> were mounted in 5% <abbrev xmlns:xlink="http://www.w3.org/1999/xlink" xlink:title="5% potassium hydroxide" id="ABBRID0EXZCI" xlink:type="simple">KOH</abbrev>. Scale bars: 1 cm (<bold>A</bold>); 25 μm (<bold>B, C</bold>); 50 μm (<bold>D–F</bold>).</p></caption><graphic xmlns:xlink="http://www.w3.org/1999/xlink" xlink:href="mycokeys-125-325-g007.jpg" position="float" orientation="portrait" xlink:type="simple" id="oo_1478621.jpg"><uri content-type="original_file" xlink:type="simple">https://binary.pensoft.net/fig/1478621</uri></graphic></fig><fig id="F1" position="float" orientation="portrait"><object-id xmlns:xlink="http://www.w3.org/1999/xlink" content-type="doi" xlink:type="simple">10.3897/mycokeys.125.164001.figure1</object-id><object-id xmlns:xlink="http://www.w3.org/1999/xlink" content-type="arpha" xlink:type="simple">A3841414-E365-5AC0-AB83-FA856E2EA8CC</object-id><label>Figure 1.</label><caption><p>Phylogenetic tree of <italic><tp:taxon-name><tp:taxon-name-part taxon-name-part-type="genus" reg="Gerronema">Gerronema</tp:taxon-name-part></tp:taxon-name></italic> inferred, based on ITS-nrLSU dataset. RAxML bootstrap values (<abbrev xmlns:xlink="http://www.w3.org/1999/xlink" xlink:title="Bootstrap values" id="ABBRID0EVJBI" xlink:type="simple">MLB</abbrev> ≥ 50%) and Bayesian posterior probabilities (<abbrev xmlns:xlink="http://www.w3.org/1999/xlink" xlink:title="Bayesian posterior probabilities" id="ABBRID0EZJBI" xlink:type="simple">BPP</abbrev> ≥ 0.90) are indicated above the branches. Newly-generated sequences are highlighted in red.</p></caption><graphic xmlns:xlink="http://www.w3.org/1999/xlink" xlink:href="mycokeys-125-325-g001.jpg" position="float" orientation="portrait" xlink:type="simple" id="oo_1478614.jpg"><uri content-type="original_file" xlink:type="simple">https://binary.pensoft.net/fig/1478614</uri></graphic></fig></tp:treatment-sec><ref-list><ref id="B36"><mixed-citation xmlns:xlink="http://www.w3.org/1999/xlink" xlink:type="simple"><person-group><name name-style="western"><surname>Na</surname><given-names>Q</given-names></name><name name-style="western"><surname>Zeng</surname><given-names>H</given-names></name><name name-style="western"><surname>Hu</surname><given-names>YP</given-names></name><name name-style="western"><surname>Ding</surname><given-names>H</given-names></name><name name-style="western"><surname>Ke</surname><given-names>BR</given-names></name><name name-style="western"><surname>Zeng</surname><given-names>ZH</given-names></name><name name-style="western"><surname>Liu</surname><given-names>CJ</given-names></name><name name-style="western"><surname>Cheng</surname><given-names>XH</given-names></name><name name-style="western"><surname>Ge</surname><given-names>YP</given-names></name></person-group> (<year>2024</year>) <article-title>Morphological and phylogenetic analyses reveal five new species of <tp:taxon-name><tp:taxon-name-part taxon-name-part-type="family">Porotheleaceae</tp:taxon-name-part></tp:taxon-name> (<tp:taxon-name><tp:taxon-name-part taxon-name-part-type="order">Agaricales</tp:taxon-name-part></tp:taxon-name>, <tp:taxon-name><tp:taxon-name-part taxon-name-part-type="phylum">Basidiomycota</tp:taxon-name-part></tp:taxon-name>) from China.</article-title><source>MycoKeys</source><volume>105</volume>: <fpage>49</fpage>–<lpage>95</lpage>. <ext-link xlink:href="10.3897/mycokeys.105.118826" ext-link-type="doi" xlink:type="simple">https://doi.org/10.3897/mycokeys.105.118826</ext-link></mixed-citation></ref><ref id="B62"><mixed-citation xmlns:xlink="http://www.w3.org/1999/xlink" xlink:type="simple"><person-group><name name-style="western"><surname>Zhang</surname><given-names>WX</given-names></name><name name-style="western"><surname>Wang</surname><given-names>CQ</given-names></name><name name-style="western"><surname>Deng</surname><given-names>WQ</given-names></name><name name-style="western"><surname>Chang</surname><given-names>CQ</given-names></name><name name-style="western"><surname>Zhang</surname><given-names>M</given-names></name></person-group> (<year>2024b</year>) A Taxonomic Revision of Rare Medicinal Fungus Leiwan. Acta Edulis <tp:taxon-name><tp:taxon-name-part taxon-name-part-type="kingdom">Fungi</tp:taxon-name-part></tp:taxon-name> 31(3). <ext-link xlink:href="10.16488/j.cnki.1005-9873.2024.03.010" ext-link-type="doi" xlink:type="simple">https://doi.org/10.16488/j.cnki.1005-9873.2024.03.010</ext-link> [In Chinese]</mixed-citation></ref><ref id="B32"><mixed-citation xmlns:xlink="http://www.w3.org/1999/xlink" xlink:type="simple"><person-group><name name-style="western"><surname>McNeill</surname><given-names>J</given-names></name><name name-style="western"><surname>Barrie</surname><given-names>FR</given-names></name><name name-style="western"><surname>Buck</surname><given-names>WR</given-names></name><name name-style="western"><surname>Demoulin</surname><given-names>V</given-names></name><name name-style="western"><surname>Greuter</surname><given-names>W</given-names></name><name name-style="western"><surname>Hawksworth</surname><given-names>DL</given-names></name><name name-style="western"><surname>Herendeen</surname><given-names>PS</given-names></name><name name-style="western"><surname>Knapp</surname><given-names>S</given-names></name><name name-style="western"><surname>Marhold</surname><given-names>K</given-names></name><name name-style="western"><surname>Prado</surname><given-names>J</given-names></name><name name-style="western"><surname>Prud’homme</surname><given-names>van Reine WF</given-names></name><name name-style="western"><surname>Smith</surname><given-names>GF</given-names></name><name name-style="western"><surname>Wiersema</surname><given-names>JH</given-names></name></person-group> (<year>2012</year>) International Code of Nomenclature for algae, fungi, and plants (Melbourne Code) adopted by the Eighteenth International Botanical Congress, Melbourne, Australia, July 2011. Regnum Vegetabile 154. <ext-link xlink:href="http://www.iapt-taxon.org/nomen/main.php" ext-link-type="uri" xlink:type="simple">http://www.iapt-taxon.org/nomen/main.php</ext-link> [accessed 19 Jun. 2025]</mixed-citation></ref></ref-list></tp:taxon-treatment>
