# Supplementary material for: ﻿Multi-origin analysis of the traditional Chinese medicine Leiwan
Source: MycoKeys. 2025 Nov 26;125:325–45. doi: 10.3897/mycokeys.125.164001 (PMC12676576; doi:10.3897/mycokeys.125.164001)
Supplement: XML Treatment for Gerronema sinense [file mycokeys.125.164001-treatment2.xml]

<!DOCTYPE tp:taxon-treatment
  PUBLIC "-//TaxonX//DTD Taxonomic Treatment Publishing DTD v0 20100105//EN" "tax-treatment-NSO.dtd">
<tp:taxon-treatment xmlns:tp="http://www.plazi.org/taxpub"><tp:treatment-meta><kwd-group><label>Taxon classification</label><kwd>
                <named-content content-type="kingdom">Fungi</named-content>
              </kwd><kwd>
                <named-content content-type="order">Agaricales</named-content>
              </kwd><kwd>
                <named-content content-type="family">Porotheleaceae</named-content>
              </kwd></kwd-group><mixed-citation publication-type="journal"><person-group><name><surname>Zhang</surname><given-names>Wen-Hao</given-names></name><name><surname>Zhang</surname><given-names>Guo-Li</given-names></name><name><surname>Lei</surname><given-names>Han-Chi</given-names></name><name><surname>Xu</surname><given-names>Chang</given-names></name><name><surname>Li</surname><given-names>Jia</given-names></name><name><surname>Xia</surname><given-names>Xing</given-names></name><name><surname>Jiang</surname><given-names>Shuai</given-names></name><name><surname>Li</surname><given-names>Na</given-names></name><name><surname>Tang</surname><given-names>Li-Ping</given-names></name></person-group><article-title>﻿Multi-origin analysis of the traditional Chinese medicine Leiwan</article-title><source>MycoKeys</source><day>26</day><month>11</month><year>2025</year><volume>125</volume><fpage>325</fpage><lpage>345</lpage><pub-id pub-id-type="doi">10.3897/mycokeys.125.164001</pub-id></mixed-citation></tp:treatment-meta><tp:nomenclature><label>﻿</label><tp:taxon-name><object-id xmlns:xlink="http://www.w3.org/1999/xlink" content-type="arpha" xlink:type="simple">AA4CE4A6-8290-5850-BAB5-422563BFDDDE</object-id>
              <tp:taxon-name-part taxon-name-part-type="genus" reg="Gerronema">Gerronema</tp:taxon-name-part>
              <tp:taxon-name-part taxon-name-part-type="species" reg="sinense">sinense</tp:taxon-name-part>
              <object-id xmlns:xlink="http://www.w3.org/1999/xlink" content-type="mycobank" xlink:type="simple">859805</object-id>
            </tp:taxon-name><tp:taxon-authority>L.P. Tang, W.H. Zhang &amp; G.L. Zhang</tp:taxon-authority><tp:taxon-status xmlns:xlink="http://www.w3.org/1999/xlink" xlink:type="simple">sp. nov.</tp:taxon-status><xref ref-type="fig" rid="F4">Figs 4</xref><xref ref-type="fig" rid="F6">, 6</xref><xref ref-type="fig" rid="F7">, 7E Chinese name: 中华老伞</xref></tp:nomenclature><tp:treatment-sec sec-type="diagnosis" id="SECID0EDBCI"><title>Diagnosis.</title><p>Distinguished from other <italic><tp:taxon-name><tp:taxon-name-part taxon-name-part-type="genus" reg="Gerronema">Gerronema</tp:taxon-name-part></tp:taxon-name></italic> species by its funnel-shaped pileus with a yellow-brown surface that becomes dark brown at the centre when mature and a pale grey-brown margin with radial striations or small scales. It is also characterised by a slender and hollow stipe covered with grey squamules, ellipsoid to elongate-ellipsoid basidiospores and the presence of clamp connections. Sclerotium primarily composed of compact filamentous hyphae and viscous substances.</p></tp:treatment-sec><tp:treatment-sec sec-type="etymology" id="SECID0EQBCI"><title>Etymology.</title><p>“<italic>Sinense</italic>” refers to “Chinese”.</p></tp:treatment-sec><tp:treatment-sec sec-type="Holotype" id="SECID0E4BCI"><title>Holotype.</title><p>China: • Hainan Province: Ledong Li Autonomous County (乐东黎族自治县), Jianfengling (尖峰岭), Mingfeng Valley (鸣凤谷), <named-content xmlns:xlink="http://www.w3.org/1999/xlink" content-type="dwc:verbatimCoordinates" xlink:type="simple"><named-content content-type="geo-json" specific-use="{&#34;type&#34;:&#34;Point&#34;,&#34;coordinates&#34;:[108.836389,18.737778]}" id="NCID0EGCCI" xlink:type="simple">18°44'16"N, 108°50'11"E</named-content></named-content>, elev. 810 m, 10 August 2020, Man Mu (<abbrev xmlns:xlink="http://www.w3.org/1999/xlink" content-type="institution" xlink:title="Mycological Herbarium of Kunming Medical University" id="ABBRID0ELCCI" xlink:type="simple">MHKMU</abbrev> MM-642), GenBank Acc. No.: ITS = <ext-link xmlns:xlink="http://www.w3.org/1999/xlink" ext-link-type="gen" xlink:href="PV862917" xlink:type="simple">PV862917</ext-link>, nrLSU = <ext-link xmlns:xlink="http://www.w3.org/1999/xlink" ext-link-type="gen" xlink:href="PV862938" xlink:type="simple">PV862938</ext-link>.</p></tp:treatment-sec><tp:treatment-sec sec-type="description" id="SECID0E1CCI"><title>Description.</title><p><bold><italic>Basidiomata</italic></bold> small and flexible. <bold><italic>Pileus</italic></bold> approximately 3.5 cm diam., dry, centrally depressed, umbilicate; surface with prominent radial striations, yellow-brown (2B8–2B6) to darker brown (2D6–2E6) at centre, grey-brown (2C4–2C2) at margin. <bold><italic>Context</italic></bold> thin, white (1A1). <bold><italic>Lamellae</italic></bold> decurrent, creamy-white (1A1), about 40 pieces of complete lamellae per pileus. <bold><italic>Stipe</italic></bold> ca. 6.0 × 0.5 cm, central, cylindrical, hollow; surface densely covered with grey (1B1) scales near the apex, less evident towards the base, which is swollen and paler. <bold><italic>Odour and taste</italic></bold> indistinct. The cultured mycelium of <italic><tp:taxon-name><tp:taxon-name-part taxon-name-part-type="genus" reg="Gerronema">G.</tp:taxon-name-part> <tp:taxon-name-part taxon-name-part-type="species" reg="sinense">sinense</tp:taxon-name-part></tp:taxon-name></italic> displays slower radial expansion. Colonies are characterised by a dense, floccose to tomentose aerial mycelium that is markedly elevated above the agar surface. The colony edge is irregular and poorly defined.</p><fig id="F4" position="float" orientation="portrait"><object-id xmlns:xlink="http://www.w3.org/1999/xlink" content-type="doi" xlink:type="simple">10.3897/mycokeys.125.164001.figure4</object-id><object-id xmlns:xlink="http://www.w3.org/1999/xlink" content-type="arpha" xlink:type="simple">FC624F36-2ABA-5856-A500-F4433A25706B</object-id><label>Figure 4.</label><caption><p>Fresh basidiomata and sclerotium of <italic><tp:taxon-name><tp:taxon-name-part taxon-name-part-type="genus" reg="Gerronema">Gerronema</tp:taxon-name-part> <tp:taxon-name-part taxon-name-part-type="species" reg="sinense">sinense</tp:taxon-name-part></tp:taxon-name></italic>. <bold>A, B.</bold><italic>Basidiomata</italic>; <bold>C, D.</bold> Sclerotium (<bold>A, B</bold> from <abbrev xmlns:xlink="http://www.w3.org/1999/xlink" content-type="institution" xlink:title="Mycological Herbarium of Kunming Medical University" id="ABBRID0EDFCI" xlink:type="simple">MHKMU</abbrev> MM-642, holotype; <bold>C, D</bold> from <abbrev xmlns:xlink="http://www.w3.org/1999/xlink" content-type="institution" xlink:title="Mycological Herbarium of Kunming Medical University" id="ABBRID0EKFCI" xlink:type="simple">MHKMU</abbrev> TLP-3502). Scale bars: 1 cm (<bold>A–D</bold>).</p></caption><graphic xmlns:xlink="http://www.w3.org/1999/xlink" xlink:href="mycokeys-125-325-g004.jpg" position="float" orientation="portrait" xlink:type="simple" id="oo_1478618.jpg"><uri content-type="original_file" xlink:type="simple">https://binary.pensoft.net/fig/1478618</uri></graphic></fig><p><bold><italic>Basidiospores</italic></bold> [40/1/1] (6.5) 7.0–8.5 (9.0) × 4.0–5.0 (6.0) μm [Q = 1.4–1.77 (2.0), Q<sub>m</sub> = 1.58 ± 0.15], inamyloid, ellipsoid to elongate-ellipsoid. <bold><italic>Basidia</italic></bold> 25–35 × 6–8 μm, 4-spored, clavate; sterigmata up to 5 μm long. <bold><italic>Cheilocystidia</italic></bold> 18–30 × 2–6 μm, narrowly clavate or subfusiform, thin-walled. <bold><italic>Pleurocystidia</italic></bold> absent. <bold><italic>Lamellar trama</italic></bold> subregular; hyphae 2–12.5 μm wide, thin-walled, hyaline. <bold><italic>Pileipellis</italic></bold> a cutis; hyphae 1.5–8 μm wide, light yellow to yellow (1A6–1B6), occasionally with coarse excrescences; terminal elements 20–120 × 4–12.5 μm, clavate, sometimes with sparse coarse excrescences, light yellowish-brown to yellowish-brown (2B5–2C5) pigment in <abbrev xmlns:xlink="http://www.w3.org/1999/xlink" xlink:title="5% potassium hydroxide" id="ABBRID0EOGCI" xlink:type="simple">KOH</abbrev>. <bold><italic>Pileus trama</italic></bold> subregular, sarcodimitic, sometimes with yellowish-brown (2B4) to dark brown (2D4) hyphae. <bold><italic>Stipitipellis</italic></bold> composed of hyphae, 2–8 μm wide, hyaline, smooth. <bold><italic>Caulocystidia</italic></bold> 20–95 × 4–12 μm, cylindrical or clavate, thin-walled; light yellowish-brown (2A7–2A5) pigment in <abbrev xmlns:xlink="http://www.w3.org/1999/xlink" xlink:title="5% potassium hydroxide" id="ABBRID0E2GCI" xlink:type="simple">KOH</abbrev>. <bold><italic>Clamp connections</italic></bold> present in all tissues.</p><fig id="F5" position="float" orientation="portrait"><object-id xmlns:xlink="http://www.w3.org/1999/xlink" content-type="doi" xlink:type="simple">10.3897/mycokeys.125.164001.figure5</object-id><object-id xmlns:xlink="http://www.w3.org/1999/xlink" content-type="arpha" xlink:type="simple">A652F173-F9AA-57C6-8E34-9C014A10ED49</object-id><label>Figure 5.</label><caption><p>Microscopic features of <italic><tp:taxon-name><tp:taxon-name-part taxon-name-part-type="genus" reg="Gerronema">Gerronema</tp:taxon-name-part> <tp:taxon-name-part taxon-name-part-type="species" reg="brunneosquamulosum">brunneosquamulosum</tp:taxon-name-part></tp:taxon-name></italic> (<abbrev xmlns:xlink="http://www.w3.org/1999/xlink" content-type="institution" xlink:title="Mycological Herbarium of Kunming Medical University" id="ABBRID0EVHCI" xlink:type="simple">MHKMU</abbrev> SLJ-213). <bold>A.</bold> Basidiospores; <bold>B.</bold> Basidia; <bold>C.</bold> cheilocystidia; <bold>D.</bold> pileipellis; <bold>E.</bold> Sclerotium hyphae; <bold>F.</bold> stipitipellis and caulocystidia. All structures were mounted in 5% <abbrev xmlns:xlink="http://www.w3.org/1999/xlink" xlink:title="5% potassium hydroxide" id="ABBRID0EGICI" xlink:type="simple">KOH</abbrev>. <bold>A–C</bold> were stained with 1% Congo Red. Scale bars: 10 μm (<bold>A–C</bold>); 20 μm (<bold>D–F</bold>).</p></caption><graphic xmlns:xlink="http://www.w3.org/1999/xlink" xlink:href="mycokeys-125-325-g005.jpg" position="float" orientation="portrait" xlink:type="simple" id="oo_1478619.jpg"><uri content-type="original_file" xlink:type="simple">https://binary.pensoft.net/fig/1478619</uri></graphic></fig><p><bold><italic>Sclerotia</italic></bold> 1.8–3.5 cm diam., elliptical to irregularly shaped; peridium thin, surface reddish-brown (7C7–7C8) with irregular block-like cracks and fissured when fresh, drying dark purplish-red (11C8–11D8) with deep cracks and slightly wrinkled texture. Internal structure compact and hard, often exhibiting white marble-like veins. <bold><italic>Odour</italic></bold> indistinct. <bold><italic>Rhizomorphs</italic></bold> reddish-brown (7C7), arising from sclerotia, caducous upon drying. <bold><italic>Sclerotial context</italic></bold> primarily composed of compact filamentous hyphae with viscous substances, 1–5 μm wide, thin-walled, hyaline. <bold><italic>Clamp connections</italic></bold> present, rare. <bold><italic>Sclerotial rind</italic></bold> with yellowish-brown (2B5–2D5) pigment in <abbrev xmlns:xlink="http://www.w3.org/1999/xlink" xlink:title="5% potassium hydroxide" id="ABBRID0EHKCI" xlink:type="simple">KOH</abbrev>.</p><fig id="F6" position="float" orientation="portrait"><object-id xmlns:xlink="http://www.w3.org/1999/xlink" content-type="doi" xlink:type="simple">10.3897/mycokeys.125.164001.figure6</object-id><object-id xmlns:xlink="http://www.w3.org/1999/xlink" content-type="arpha" xlink:type="simple">CEE7FB73-CA1E-5696-A8DD-F073947DE609</object-id><label>Figure 6.</label><caption><p>Microscopic features of <italic><tp:taxon-name><tp:taxon-name-part taxon-name-part-type="genus" reg="Gerronema">Gerronema</tp:taxon-name-part> <tp:taxon-name-part taxon-name-part-type="species" reg="sinense">sinense</tp:taxon-name-part></tp:taxon-name></italic> (<abbrev xmlns:xlink="http://www.w3.org/1999/xlink" content-type="institution" xlink:title="Mycological Herbarium of Kunming Medical University" id="ABBRID0E5KCI" xlink:type="simple">MHKMU</abbrev> MM-642, holotype). <bold>A.</bold> Basidiospores; <bold>B.</bold> Basidia; <bold>C.</bold> cheilocystidia; <bold>D.</bold> Pileipellis; <bold>E.</bold> Sclerotium hyphae; <bold>F.</bold> Stipitipellis and caulocystidia. All structures were mounted in 5% <abbrev xmlns:xlink="http://www.w3.org/1999/xlink" xlink:title="5% potassium hydroxide" id="ABBRID0EPLCI" xlink:type="simple">KOH</abbrev>. <bold>A–C</bold> were stained with 1% Congo Red. Scale bars: 10 μm (<bold>A–C</bold>); 20 μm (<bold>D–F</bold>).</p></caption><graphic xmlns:xlink="http://www.w3.org/1999/xlink" xlink:href="mycokeys-125-325-g006.jpg" position="float" orientation="portrait" xlink:type="simple" id="oo_1478620.jpg"><uri content-type="original_file" xlink:type="simple">https://binary.pensoft.net/fig/1478620</uri></graphic></fig></tp:treatment-sec><tp:treatment-sec sec-type="Habit and habitat" id="SECID0E5LCI"><title>Habit and habitat.</title><p>Scattered to gregarious on decayed wood. Found in broadleaf forests dominated by <italic><tp:taxon-name><tp:taxon-name-part taxon-name-part-type="genus" reg="Cyclobalanopsis">Cyclobalanopsis</tp:taxon-name-part> <tp:taxon-name-part taxon-name-part-type="species" reg="blakei">blakei</tp:taxon-name-part></tp:taxon-name></italic> (Skan) Schottky, <italic><tp:taxon-name><tp:taxon-name-part taxon-name-part-type="genus" reg="Lithocarpus">Lithocarpus</tp:taxon-name-part> <tp:taxon-name-part taxon-name-part-type="species" reg="amygdalifolium">amygdalifolium</tp:taxon-name-part></tp:taxon-name></italic> (Skan) Hayata and <italic><tp:taxon-name><tp:taxon-name-part taxon-name-part-type="genus" reg="Castanopsis">Castanopsis</tp:taxon-name-part> <tp:taxon-name-part taxon-name-part-type="species" reg="carlesii">carlesii</tp:taxon-name-part></tp:taxon-name></italic> (Hemsl.) Hayata (<tp:taxon-name><tp:taxon-name-part taxon-name-part-type="family">Fagaceae</tp:taxon-name-part></tp:taxon-name>).</p></tp:treatment-sec><tp:treatment-sec sec-type="distribution" id="SECID0EKNCI"><title>Distribution.</title><p>Currently known from south and southwest China: Chongqing, Hainan, Sichuan and Yunnan.</p></tp:treatment-sec><tp:treatment-sec sec-type="material" id="SECID0EPNCI"><title>Additional materials examined.</title><p>China: • Chongqing Province: Wushan County (巫山县), elev. 800–1200 m, 10 August 2019, CQWS; • Yunyang County (云阳县), elev. 400–600 m, 10 August 2018, CQYY. • Sichuan Province: Wanyuan City (万源市), elev. about 900–1200 m, 27 October 2019, SCWY, • Yunnan Province: Puer City (普洱市), Simao District (思茅区), elev. about 1300 m, 18 September 2020, Li-Ping Tang (<abbrev xmlns:xlink="http://www.w3.org/1999/xlink" content-type="institution" xlink:title="Mycological Herbarium of Kunming Medical University" id="ABBRID0EVNCI" xlink:type="simple">MHKMU</abbrev> TLP-3502).</p></tp:treatment-sec><tp:treatment-sec sec-type="notes" id="SECID0E1NCI"><title>Notes.</title><p>The genus <italic><tp:taxon-name><tp:taxon-name-part taxon-name-part-type="genus" reg="Gerronema">Gerronema</tp:taxon-name-part></tp:taxon-name></italic> currently comprises more than eighty species names according to Index Fungorum (<ext-link xmlns:xlink="http://www.w3.org/1999/xlink" xlink:href="http://www.indexfungorum.org" ext-link-type="uri" xlink:type="simple">http://www.indexfungorum.org</ext-link>, accessed 24 June 2025). Amongst them, only two species, <italic><tp:taxon-name><tp:taxon-name-part taxon-name-part-type="genus" reg="Gerronema">G.</tp:taxon-name-part> <tp:taxon-name-part taxon-name-part-type="species" reg="brunneosquamulosum">brunneosquamulosum</tp:taxon-name-part></tp:taxon-name></italic> and <italic><tp:taxon-name><tp:taxon-name-part taxon-name-part-type="genus" reg="Gerronema">G.</tp:taxon-name-part> <tp:taxon-name-part taxon-name-part-type="species" reg="sinense">sinense</tp:taxon-name-part></tp:taxon-name></italic>, are known to form sclerotia, which are collectively utilised in traditional Chinese medicine as “Leiwan”. In the phylogenetic tree (Fig. <xref ref-type="fig" rid="F1">1</xref>), <italic><tp:taxon-name><tp:taxon-name-part taxon-name-part-type="genus" reg="Gerronema">G.</tp:taxon-name-part> <tp:taxon-name-part taxon-name-part-type="species" reg="sinense">sinense</tp:taxon-name-part></tp:taxon-name></italic> does not form a well-supported clade with any currently recognised taxa, including <italic><tp:taxon-name><tp:taxon-name-part taxon-name-part-type="genus" reg="Gerronema">G.</tp:taxon-name-part> <tp:taxon-name-part taxon-name-part-type="species" reg="brunneosquamulosum">brunneosquamulosum</tp:taxon-name-part></tp:taxon-name></italic>, which supports its status as a distinct species.</p><p>Morphologically, <italic><tp:taxon-name><tp:taxon-name-part taxon-name-part-type="genus" reg="Gerronema">G.</tp:taxon-name-part> <tp:taxon-name-part taxon-name-part-type="species" reg="brunneosquamulosum">brunneosquamulosum</tp:taxon-name-part></tp:taxon-name></italic> is distinguished by its relatively large basidiomata with the pileus reaching up to 6 cm in diameter. The pileus surface exhibits prominent radial striations at juvenile stages, which become less distinct at maturity. The context is thin and the pileus margin is slightly involute. The stipe is either glabrous or bears sparsely distributed squamules.</p><p>Conversely, <italic><tp:taxon-name><tp:taxon-name-part taxon-name-part-type="genus" reg="Gerronema">G.</tp:taxon-name-part> <tp:taxon-name-part taxon-name-part-type="species" reg="sinense">sinense</tp:taxon-name-part></tp:taxon-name></italic> produces smaller basidiomata, but retains conspicuous, persistent radial striations throughout its development. The stipe is distinctly adorned with densely aggregated squamules, particularly concentrated in the subapical region. In culture, <italic><tp:taxon-name><tp:taxon-name-part taxon-name-part-type="genus" reg="Gerronema">G.</tp:taxon-name-part> <tp:taxon-name-part taxon-name-part-type="species" reg="brunneosquamulosum">brunneosquamulosum</tp:taxon-name-part></tp:taxon-name></italic> exhibits prostrate, radiating mycelia that form concentric rings with smooth margins, whereas <italic><tp:taxon-name><tp:taxon-name-part taxon-name-part-type="genus" reg="Gerronema">G.</tp:taxon-name-part> <tp:taxon-name-part taxon-name-part-type="species" reg="sinense">sinense</tp:taxon-name-part></tp:taxon-name></italic> grows more slowly, producing dense, floccose aerial mycelia with irregular colony margins.</p><p>A detailed comparison of sclerotial characteristics between these two species and <italic><tp:taxon-name><tp:taxon-name-part taxon-name-part-type="genus" reg="Moniliophthora">M.</tp:taxon-name-part> <tp:taxon-name-part taxon-name-part-type="species" reg="sclerotium">sclerotium</tp:taxon-name-part></tp:taxon-name></italic> is provided in the notes for the latter.</p></tp:treatment-sec><tp:treatment-sec><!--Section generated to contain objects referenced in tp:taxon-treatment.--><fig id="F7" position="float" orientation="portrait"><object-id xmlns:xlink="http://www.w3.org/1999/xlink" content-type="doi" xlink:type="simple">10.3897/mycokeys.125.164001.figure7</object-id><object-id xmlns:xlink="http://www.w3.org/1999/xlink" content-type="arpha" xlink:type="simple">C82B2A93-64A7-50C5-A2D5-ACC10464912B</object-id><label>Figure 7.</label><caption><p><bold>A–C</bold> Sclerotium and microscopic features of <italic><tp:taxon-name><tp:taxon-name-part taxon-name-part-type="genus" reg="Moniliophthora">Moniliophthora</tp:taxon-name-part> <tp:taxon-name-part taxon-name-part-type="species" reg="sclerotium">sclerotium</tp:taxon-name-part></tp:taxon-name></italic> (<abbrev xmlns:xlink="http://www.w3.org/1999/xlink" content-type="institution" xlink:title="Mycological Herbarium of Kunming Medical University" id="ABBRID0E4XCI" xlink:type="simple">MHKMU</abbrev> P28, holotype). <bold>D–F.</bold> Sclerotial rind (<bold>D.</bold><italic><tp:taxon-name><tp:taxon-name-part taxon-name-part-type="genus" reg="Gerronema">Gerronema</tp:taxon-name-part> <tp:taxon-name-part taxon-name-part-type="species" reg="brunneosquamulosum">brunneosquamulosum</tp:taxon-name-part></tp:taxon-name></italic>; <bold>E.</bold><italic><tp:taxon-name><tp:taxon-name-part taxon-name-part-type="genus" reg="Gerronema">Gerronema</tp:taxon-name-part> <tp:taxon-name-part taxon-name-part-type="species" reg="sinense">sinense</tp:taxon-name-part></tp:taxon-name></italic>; <bold>F.</bold><italic><tp:taxon-name><tp:taxon-name-part taxon-name-part-type="genus" reg="Moniliophthora">Moniliophthora</tp:taxon-name-part> <tp:taxon-name-part taxon-name-part-type="species" reg="sclerotium">sclerotium</tp:taxon-name-part></tp:taxon-name></italic>). Structures in <bold>B–F</bold> were mounted in 5% <abbrev xmlns:xlink="http://www.w3.org/1999/xlink" xlink:title="5% potassium hydroxide" id="ABBRID0EXZCI" xlink:type="simple">KOH</abbrev>. Scale bars: 1 cm (<bold>A</bold>); 25 μm (<bold>B, C</bold>); 50 μm (<bold>D–F</bold>).</p></caption><graphic xmlns:xlink="http://www.w3.org/1999/xlink" xlink:href="mycokeys-125-325-g007.jpg" position="float" orientation="portrait" xlink:type="simple" id="oo_1478621.jpg"><uri content-type="original_file" xlink:type="simple">https://binary.pensoft.net/fig/1478621</uri></graphic></fig><fig id="F1" position="float" orientation="portrait"><object-id xmlns:xlink="http://www.w3.org/1999/xlink" content-type="doi" xlink:type="simple">10.3897/mycokeys.125.164001.figure1</object-id><object-id xmlns:xlink="http://www.w3.org/1999/xlink" content-type="arpha" xlink:type="simple">A3841414-E365-5AC0-AB83-FA856E2EA8CC</object-id><label>Figure 1.</label><caption><p>Phylogenetic tree of <italic><tp:taxon-name><tp:taxon-name-part taxon-name-part-type="genus" reg="Gerronema">Gerronema</tp:taxon-name-part></tp:taxon-name></italic> inferred, based on ITS-nrLSU dataset. RAxML bootstrap values (<abbrev xmlns:xlink="http://www.w3.org/1999/xlink" xlink:title="Bootstrap values" id="ABBRID0EVJBI" xlink:type="simple">MLB</abbrev> ≥ 50%) and Bayesian posterior probabilities (<abbrev xmlns:xlink="http://www.w3.org/1999/xlink" xlink:title="Bayesian posterior probabilities" id="ABBRID0EZJBI" xlink:type="simple">BPP</abbrev> ≥ 0.90) are indicated above the branches. Newly-generated sequences are highlighted in red.</p></caption><graphic xmlns:xlink="http://www.w3.org/1999/xlink" xlink:href="mycokeys-125-325-g001.jpg" position="float" orientation="portrait" xlink:type="simple" id="oo_1478614.jpg"><uri content-type="original_file" xlink:type="simple">https://binary.pensoft.net/fig/1478614</uri></graphic></fig></tp:treatment-sec></tp:taxon-treatment>
