# Supplementary material for: ﻿Multi-origin analysis of the traditional Chinese medicine Leiwan
Source: MycoKeys. 2025 Nov 26;125:325–45. doi: 10.3897/mycokeys.125.164001 (PMC12676576; doi:10.3897/mycokeys.125.164001)
Supplement: XML Treatment for Moniliophthora sclerotium [file mycokeys.125.164001-treatment3.xml]

<!DOCTYPE tp:taxon-treatment
  PUBLIC "-//TaxonX//DTD Taxonomic Treatment Publishing DTD v0 20100105//EN" "tax-treatment-NSO.dtd">
<tp:taxon-treatment xmlns:tp="http://www.plazi.org/taxpub"><tp:treatment-meta><kwd-group><label>Taxon classification</label><kwd>
                <named-content content-type="kingdom">Fungi</named-content>
              </kwd><kwd>
                <named-content content-type="order">Agaricales</named-content>
              </kwd><kwd>
                <named-content content-type="family">Marasmiaceae</named-content>
              </kwd></kwd-group><mixed-citation publication-type="journal"><person-group><name><surname>Zhang</surname><given-names>Wen-Hao</given-names></name><name><surname>Zhang</surname><given-names>Guo-Li</given-names></name><name><surname>Lei</surname><given-names>Han-Chi</given-names></name><name><surname>Xu</surname><given-names>Chang</given-names></name><name><surname>Li</surname><given-names>Jia</given-names></name><name><surname>Xia</surname><given-names>Xing</given-names></name><name><surname>Jiang</surname><given-names>Shuai</given-names></name><name><surname>Li</surname><given-names>Na</given-names></name><name><surname>Tang</surname><given-names>Li-Ping</given-names></name></person-group><article-title>﻿Multi-origin analysis of the traditional Chinese medicine Leiwan</article-title><source>MycoKeys</source><day>26</day><month>11</month><year>2025</year><volume>125</volume><fpage>325</fpage><lpage>345</lpage><pub-id pub-id-type="doi">10.3897/mycokeys.125.164001</pub-id></mixed-citation></tp:treatment-meta><tp:nomenclature><label>﻿</label><tp:taxon-name><object-id xmlns:xlink="http://www.w3.org/1999/xlink" content-type="arpha" xlink:type="simple">C470C8C8-4065-59FE-8BE8-7DDCA232A216</object-id>
              <tp:taxon-name-part taxon-name-part-type="genus" reg="Moniliophthora">Moniliophthora</tp:taxon-name-part>
              <tp:taxon-name-part taxon-name-part-type="species" reg="sclerotium">sclerotium</tp:taxon-name-part>
              <object-id xmlns:xlink="http://www.w3.org/1999/xlink" content-type="mycobank" xlink:type="simple">859806</object-id>
            </tp:taxon-name><tp:taxon-authority>L.P. Tang, W.H. Zhang &amp; G.L. Zhang</tp:taxon-authority><tp:taxon-status xmlns:xlink="http://www.w3.org/1999/xlink" xlink:type="simple">sp. nov.</tp:taxon-status><xref ref-type="fig" rid="F7">Fig. 7A–C, F Chinese name: 菌核丛梗霉皮伞</xref></tp:nomenclature><tp:treatment-sec sec-type="diagnosis" id="SECID0ERTCI"><title>Diagnosis.</title><p><italic>Sclerotia</italic> relatively small, 0.5–2.5 cm diam., globose to irregularly shaped; outer layer thin, grey-brown to grey-black (2D2–2F2) when fresh, turning dark grey (2F2) when dried. Composed of compact filamentous and vascular hyphae, 1.5–8 μm wide, thin-walled, hyaline. Sclerotial rind yellowish-brown to dark brown pigmentation in <abbrev xmlns:xlink="http://www.w3.org/1999/xlink" xlink:title="5% potassium hydroxide" id="ABBRID0EIUCI" xlink:type="simple">KOH</abbrev>.</p></tp:treatment-sec><tp:treatment-sec sec-type="etymology" id="SECID0EMUCI"><title>Etymology.</title><p>“<italic>sclerotium</italic>” denotes the dense, compact resting structure typical of certain fungi, emphasising its key features.</p></tp:treatment-sec><tp:treatment-sec sec-type="Holotype" id="SECID0EBVCI"><title>Holotype.</title><p>China: • Yunnan Province: 10 August 2020, <abbrev xmlns:xlink="http://www.w3.org/1999/xlink" content-type="institution" xlink:title="Mycological Herbarium of Kunming Medical University" id="ABBRID0EHVCI" xlink:type="simple">MHKMU</abbrev> P28, GenBank Acc. No.: ITS = <ext-link xmlns:xlink="http://www.w3.org/1999/xlink" ext-link-type="gen" xlink:href="PV862918" xlink:type="simple">PV862918</ext-link>, nrLSU = <ext-link xmlns:xlink="http://www.w3.org/1999/xlink" ext-link-type="gen" xlink:href="PV862940" xlink:type="simple">PV862940</ext-link>.</p></tp:treatment-sec><tp:treatment-sec sec-type="description" id="SECID0EWVCI"><title>Description.</title><p><bold><italic>Sclerotia</italic></bold> globose, elliptical to irregularly shaped, 0.5–2.5 cm diam.; peridium thin, grey-brown to grey-black when fresh, turning dark grey with irregular block-like cracks when dried; internal structure compact and hard, often exhibiting white marble-like veins. <bold><italic>Odour</italic></bold> indistinct. <bold><italic>Sclerotial context</italic></bold> primarily composed of compact, abundant thin-walled, hyaline hyphae, plus viscous substances; filamentous hyphae 1.5–4 μm wide, vascular hyphae 5–8 μm wide. <bold><italic>Clamp connections</italic></bold> present, rare. <bold><italic>Sclerotial rind</italic></bold> yellowish-brown to dark brown pigmentation in <abbrev xmlns:xlink="http://www.w3.org/1999/xlink" xlink:title="5% potassium hydroxide" id="ABBRID0EEXCI" xlink:type="simple">KOH</abbrev>.</p><fig id="F7" position="float" orientation="portrait"><object-id xmlns:xlink="http://www.w3.org/1999/xlink" content-type="doi" xlink:type="simple">10.3897/mycokeys.125.164001.figure7</object-id><object-id xmlns:xlink="http://www.w3.org/1999/xlink" content-type="arpha" xlink:type="simple">C82B2A93-64A7-50C5-A2D5-ACC10464912B</object-id><label>Figure 7.</label><caption><p><bold>A–C</bold> Sclerotium and microscopic features of <italic><tp:taxon-name><tp:taxon-name-part taxon-name-part-type="genus" reg="Moniliophthora">Moniliophthora</tp:taxon-name-part> <tp:taxon-name-part taxon-name-part-type="species" reg="sclerotium">sclerotium</tp:taxon-name-part></tp:taxon-name></italic> (<abbrev xmlns:xlink="http://www.w3.org/1999/xlink" content-type="institution" xlink:title="Mycological Herbarium of Kunming Medical University" id="ABBRID0E4XCI" xlink:type="simple">MHKMU</abbrev> P28, holotype). <bold>D–F.</bold> Sclerotial rind (<bold>D.</bold><italic><tp:taxon-name><tp:taxon-name-part taxon-name-part-type="genus" reg="Gerronema">Gerronema</tp:taxon-name-part> <tp:taxon-name-part taxon-name-part-type="species" reg="brunneosquamulosum">brunneosquamulosum</tp:taxon-name-part></tp:taxon-name></italic>; <bold>E.</bold><italic><tp:taxon-name><tp:taxon-name-part taxon-name-part-type="genus" reg="Gerronema">Gerronema</tp:taxon-name-part> <tp:taxon-name-part taxon-name-part-type="species" reg="sinense">sinense</tp:taxon-name-part></tp:taxon-name></italic>; <bold>F.</bold><italic><tp:taxon-name><tp:taxon-name-part taxon-name-part-type="genus" reg="Moniliophthora">Moniliophthora</tp:taxon-name-part> <tp:taxon-name-part taxon-name-part-type="species" reg="sclerotium">sclerotium</tp:taxon-name-part></tp:taxon-name></italic>). Structures in <bold>B–F</bold> were mounted in 5% <abbrev xmlns:xlink="http://www.w3.org/1999/xlink" xlink:title="5% potassium hydroxide" id="ABBRID0EXZCI" xlink:type="simple">KOH</abbrev>. Scale bars: 1 cm (<bold>A</bold>); 25 μm (<bold>B, C</bold>); 50 μm (<bold>D–F</bold>).</p></caption><graphic xmlns:xlink="http://www.w3.org/1999/xlink" xlink:href="mycokeys-125-325-g007.jpg" position="float" orientation="portrait" xlink:type="simple" id="oo_1478621.jpg"><uri content-type="original_file" xlink:type="simple">https://binary.pensoft.net/fig/1478621</uri></graphic></fig></tp:treatment-sec><tp:treatment-sec sec-type="Habit and habitat" id="SECID0EG1CI"><title>Habit and habitat.</title><p>Scattered to gregarious on decayed wood.</p></tp:treatment-sec><tp:treatment-sec sec-type="distribution" id="SECID0EL1CI"><title>Distribution.</title><p>Currently known only from Yunnan Province.</p></tp:treatment-sec><tp:treatment-sec sec-type="material" id="SECID0EQ1CI"><title>Additional materials examined.</title><p>China: • Yunnan Province: 10 August 2020, <abbrev xmlns:xlink="http://www.w3.org/1999/xlink" content-type="institution" xlink:title="Mycological Herbarium of Kunming Medical University" id="ABBRID0EW1CI" xlink:type="simple">MHKMU</abbrev> L1-1.</p></tp:treatment-sec><tp:treatment-sec sec-type="notes" id="SECID0E21CI"><title>Notes.</title><p>According to Index Fungorum (<ext-link xmlns:xlink="http://www.w3.org/1999/xlink" xlink:href="http://www.indexfungorum.org" ext-link-type="uri" xlink:type="simple">http://www.indexfungorum.org</ext-link>, accessed 24 June 2025), the genus <italic><tp:taxon-name><tp:taxon-name-part taxon-name-part-type="genus" reg="Moniliophthora">Moniliophthora</tp:taxon-name-part></tp:taxon-name></italic> currently comprises 14 accepted species. Amongst these, <italic><tp:taxon-name><tp:taxon-name-part taxon-name-part-type="genus" reg="Moniliophthora">M.</tp:taxon-name-part> <tp:taxon-name-part taxon-name-part-type="species" reg="sclerotium">sclerotium</tp:taxon-name-part></tp:taxon-name></italic> is the first and only species reported to form sclerotia, representing a significant expansion of the known ecological and morphological diversity within this genus.</p><p>Similar to the sclerotia of <italic><tp:taxon-name><tp:taxon-name-part taxon-name-part-type="genus" reg="Gerronema">Gerronema</tp:taxon-name-part></tp:taxon-name></italic> species, those of <italic><tp:taxon-name><tp:taxon-name-part taxon-name-part-type="genus" reg="Moniliophthora">M.</tp:taxon-name-part> <tp:taxon-name-part taxon-name-part-type="species" reg="sclerotium">sclerotium</tp:taxon-name-part></tp:taxon-name></italic> are also used in traditional Chinese medicine under the name of “Leiwan”. To date, basidiomata of <italic><tp:taxon-name><tp:taxon-name-part taxon-name-part-type="genus" reg="Moniliophthora">M.</tp:taxon-name-part> <tp:taxon-name-part taxon-name-part-type="species" reg="sclerotium">sclerotium</tp:taxon-name-part></tp:taxon-name></italic> have not been observed; thus, only its sclerotia are described here. Although the sclerotia of <italic><tp:taxon-name><tp:taxon-name-part taxon-name-part-type="genus" reg="Moniliophthora">M.</tp:taxon-name-part> <tp:taxon-name-part taxon-name-part-type="species" reg="sclerotium">sclerotium</tp:taxon-name-part></tp:taxon-name></italic>, <italic><tp:taxon-name><tp:taxon-name-part taxon-name-part-type="genus" reg="Gerronema">G.</tp:taxon-name-part> <tp:taxon-name-part taxon-name-part-type="species" reg="brunneosquamulosum">brunneosquamulosum</tp:taxon-name-part></tp:taxon-name></italic> and <italic><tp:taxon-name><tp:taxon-name-part taxon-name-part-type="genus" reg="Gerronema">G.</tp:taxon-name-part> <tp:taxon-name-part taxon-name-part-type="species" reg="sinense">sinense</tp:taxon-name-part></tp:taxon-name></italic> all share a compact internal structure — often exhibiting a marbled pattern in cross-section — they can be reliably distinguished by several morphological features.</p><p>Macroscopically, the sclerotia of <italic><tp:taxon-name><tp:taxon-name-part taxon-name-part-type="genus" reg="Moniliophthora">M.</tp:taxon-name-part> <tp:taxon-name-part taxon-name-part-type="species" reg="sclerotium">sclerotium</tp:taxon-name-part></tp:taxon-name></italic> are comparatively small (0.5–2.5 cm in diameter) and possess a dark outer rind, ranging from grey-brown to grey-black. In contrast, <italic><tp:taxon-name><tp:taxon-name-part taxon-name-part-type="genus" reg="Gerronema">G.</tp:taxon-name-part> <tp:taxon-name-part taxon-name-part-type="species" reg="brunneosquamulosum">brunneosquamulosum</tp:taxon-name-part></tp:taxon-name></italic> produces dark brown sclerotia, whereas these of <italic><tp:taxon-name><tp:taxon-name-part taxon-name-part-type="genus" reg="Gerronema">G.</tp:taxon-name-part> <tp:taxon-name-part taxon-name-part-type="species" reg="sinense">sinense</tp:taxon-name-part></tp:taxon-name></italic> are distinctly reddish-brown, especially in fresh specimens.</p><p>Microscopically, the sclerotia of <italic><tp:taxon-name><tp:taxon-name-part taxon-name-part-type="genus" reg="Moniliophthora">M.</tp:taxon-name-part> <tp:taxon-name-part taxon-name-part-type="species" reg="sclerotium">sclerotium</tp:taxon-name-part></tp:taxon-name></italic> are characterised by the presence of abundant vascular hyphae, a diagnostic feature not observed in either <italic><tp:taxon-name><tp:taxon-name-part taxon-name-part-type="genus" reg="Gerronema">Gerronema</tp:taxon-name-part></tp:taxon-name></italic> species. Furthermore, the sclerotia of <italic><tp:taxon-name><tp:taxon-name-part taxon-name-part-type="genus" reg="Gerronema">G.</tp:taxon-name-part> <tp:taxon-name-part taxon-name-part-type="species" reg="brunneosquamulosum">brunneosquamulosum</tp:taxon-name-part></tp:taxon-name></italic> are composed predominantly of dense, thick-walled hyphae, whereas those of <italic><tp:taxon-name><tp:taxon-name-part taxon-name-part-type="genus" reg="Gerronema">G.</tp:taxon-name-part> <tp:taxon-name-part taxon-name-part-type="species" reg="sinense">sinense</tp:taxon-name-part></tp:taxon-name></italic> consist mainly of compact filamentous hyphae with less associated viscous material.</p><p>By comparison, <italic><tp:taxon-name><tp:taxon-name-part taxon-name-part-type="genus" reg="Laccocephalum">L.</tp:taxon-name-part> <tp:taxon-name-part taxon-name-part-type="species" reg="mylittae">mylittae</tp:taxon-name-part></tp:taxon-name></italic>, a species historically suggested as a source of Leiwan (<xref ref-type="bibr" rid="B8">Dai and Yang 2008</xref>), differs markedly in sclerotial morphology. Its sclerotia can reach up to 20 cm in diameter and display a distinctive honeycomb-like internal architecture (<xref ref-type="bibr" rid="B46">Robinson 2007</xref>), which is inconsistent with the features of authentic Leiwan material derived from the taxa described above.</p></tp:treatment-sec><ref-list><ref id="B8"><mixed-citation xmlns:xlink="http://www.w3.org/1999/xlink" xlink:type="simple"><person-group><name name-style="western"><surname>Dai</surname><given-names>YC</given-names></name><name name-style="western"><surname>Yang</surname><given-names>ZL</given-names></name></person-group> (<year>2008</year>) <article-title>A revised checklist of medicinal fungi in China.</article-title><source>Mycosystema</source><volume>27</volume>(<issue>6</issue>): <fpage>801</fpage>–<lpage>824</lpage>. [In Chinese]</mixed-citation></ref><ref id="B46"><mixed-citation xmlns:xlink="http://www.w3.org/1999/xlink" xlink:type="simple"><person-group><name name-style="western"><surname>Robinson</surname><given-names>R</given-names></name></person-group> (<year>2007</year>) Fungus of the Month–<tp:taxon-name><tp:taxon-name-part taxon-name-part-type="genus">Laccocephalum</tp:taxon-name-part> <tp:taxon-name-part taxon-name-part-type="species">mylittae</tp:taxon-name-part></tp:taxon-name> (Native Bread). Science Division, Department of Biodiversity, Conservation and Attractions, Western Australia. <ext-link xlink:href="https://library.dbca.wa.gov.au/FullTextFiles/PAM03038.pdf" ext-link-type="uri" xlink:type="simple">https://library.dbca.wa.gov.au/FullTextFiles/PAM03038.pdf</ext-link> [accessed 13 Nov 2025]</mixed-citation></ref></ref-list></tp:taxon-treatment>
